# Supplementary material for: Demographic, clinical, immunological, and molecular features of iranian national cohort of patients with defect in DCLRE1C gene
Source: Allergy Asthma Clin Immunol. 2023 Feb 21;19:13. doi: 10.1186/s13223-023-00768-5 (PMC9942309; doi:10.1186/s13223-023-00768-5)
Supplement: Supplementary file 1 — Additional file 1: Table S1. Comparison of the current cohort of DCLRE1C deficiency with previously large cohort of patients. [file 13223_2023_768_MOESM1_ESM.xlsx]

## Sheet: Sheet1
Table S1- Comparison of the current cohort of DCLRE1C deficiency with previously large cohort of patients.
Parameters	Current study	PMID: 25917813	PMID: 34718043
Patients number	9	15	34
Autoimmune cytopenias	1(11.1%)	6(40%)	-
Other autoimmune manifestations	1(11.1%)	2(13.3%)	1(2.9%)
Lymphoproliferation	3(33.3%)	5(33.3%)	-
Malignancies	0	5(33.3%)	-
Endocrine dysfunction	-	-	3(8.8%)
Nutritional deficiency with support	-	-	3(8.8%)
Chronic lung disease	-	-	1(2.9%)
Growth retardation	2(22.2%)	-	5(14.7%)
Neurocognitive and motor impairment	-	-	1(2.9%)
Orthopedic problems	-	-	1(2.9%)
Allergic disorders	2(22.2%)	-	-
Lymphopenia	6(66.6%)	-	-
High IgG	0	-	-
High IgA	0	-	-
High IgM	0	-	-
High IgE	1(11.1%)	-	-
Low IgG	6(66.6%)	-	-
Low IgA	7(77.7%)	-	-
Low IgM	5(55.5%)	-	-
Low IgE	2(22.2%)	-	-
Genetic mutations missense alleles	8 (2x4)	42	-
Genetic mutations splicing alleles	2(2x1)	-	-
Genetic mutations stopgain alleles	2(2x1)	10	-
Genetic mutations frameshift alleles	2(2x1)	28	-
Genetic mutations large deletion alleles	4 (2x2)	-	-
HSCT	1	-	34
HSCT 2-year Overall surivivals	0	-	0.794
